# Supplementary material for: Comparative Analysis of Pretreatment Methods for Processing Bulk Flax and Hemp Oilseeds Under Uniaxial Compression
Source: Foods. 2025 Feb 13;14(4):629. doi: 10.3390/foods14040629 (PMC11854633; doi:10.3390/foods14040629)
Supplement: Supplementary file 1 [file foods-14-00629-s001.zip]

Archive with 1 entries (1 files):
- foods-3462546-supplementary.pdf
